# Supplementary material for: BONCAT-iTRAQ Labelling Reveals Molecular Markers of Adaptive Responses in Toxoplasma gondii to Pyrimethamine Treatment
Source: Pathogens. 2024 Oct 8;13(10):879. doi: 10.3390/pathogens13100879 (PMC11510713; doi:10.3390/pathogens13100879)
Supplement: Supplementary file 1 [file pathogens-13-00879-s001.zip › Table S1.xlsx]

## Sheet: Sheet1
Table S1. Newly syntesised Toxoplasma gondii proteins at 5, 10 and 50 µM pyrimethamine treatment for 1 hour
	Replicate 1				Replicate 2				Replicate 3
Protein name	Reporter intensity corrected 1 E1	Reporter intensity corrected 2 E1	Reporter intensity corrected 3 E1	Reporter intensity corrected 4 E1	Reporter intensity corrected 1 E2	Reporter intensity corrected 2 E2	Reporter intensity corrected 3 E2	Reporter intensity corrected 4 E2	Reporter intensity corrected 1 E3	Reporter intensity corrected 2 E3	Reporter intensity corrected 3 E3	Reporter intensity corrected 4 E3	N: Peptides	N: Razor + unique peptides	N: Unique peptides	N: Sequence coverage [%]	N: Unique + razor sequence coverage [%]	N: Unique sequence coverage [%]	N: Mol. weight [kDa]	T: Protein IDs	T: Majority protein IDs
Protein disulfide-isomerase	-1.52163	-0.84836	-1.63507	0.0282654	0.105659	1.01964	-0.0615687	1.68601	-0.0857384	0.270014	-0.0988994	1.14167	21	21	21	48.2	48.2	48.2	52.801	A0A125YQI9	A0A125YQI9
Chaperonin protein BiP	-1.25789	-0.571104	-1.67828	-0.0694679	-0.25736	-0.469934	-0.471722	0.927561	0.733108	0.73395	0.487342	1.8938	21	21	20	31.7	31.7	29.3	73.252	A0A125YJG4	A0A125YJG4
Putative heat shock protein 90	-1.2601	-0.341999	-1.41507	0.0708932	-0.757009	0.402804	-0.868769	0.634669	0.500198	0.136441	0.768169	2.12978	20	20	20	27	27	27	97.553	S7VTT7	S7VTT7
Heat shock protein HSP70	-1.1376	-0.346444	-1.55953	0.526609	-0.626544	0.628022	-0.966504	1.21301	0.385403	0.0772925	-0.0710352	1.87732	20	19	19	37.3	34.9	34.9	72.292	A0A125YP12	A0A125YP12
Myosin A	-1.12526	-0.357646	-1.50261	-0.195953	-0.589199	-0.289347	-0.563071	-0.0587965	0.759149	1.51342	0.576524	1.83279	18	18	18	22.5	22.5	22.5	93.333	S7W634	S7W634
Actin ACT1	-1.5016	-0.622495	-1.60647	-0.0972446	0.121715	0.85808	-0.355833	1.54284	0.107	0.656393	-0.463402	1.36101	17	17	16	48.9	48.9	46	41.907	A0A125YH17	A0A125YH17
L-lactate dehydrogenase	-1.54575	-0.444361	-1.52406	0.245311	0.261896	1.16635	-0.485813	1.601	-0.0840537	0.943396	-0.736306	0.602399	15	15	15	48	48	48	35.548	A0A125YWC8	A0A125YWC8
14-3-3 protein	-0.986738	-1.21162	-1.13697	-0.0180255	0.0512588	0.0516751	-0.912357	1.14892	0.7495	0.444791	-0.250517	2.07008	13	13	13	39.3	39.3	39.3	37.173	A0A125YLJ3	A0A125YLJ3
ATP synthase subunit beta	-0.623797	-1.65632	-0.723694	1.43858	-0.197063	-1.08025	-0.785153	0.524192	0.500337	0.339641	0.778404	1.48513	13	13	13	34.5	34.5	34.5	59.916	A0A125YYY4	A0A125YYY4
Asparagine--tRNA ligase	-1.52845	-0.77417	-1.48875	-0.722771	-0.0187493	0.0153755	0.150799	1.16349	0.59397	0.742795	0.126288	1.74017	13	13	13	20.9	20.9	20.9	74.918	S7WKJ0	S7WKJ0
Putative translation elongation factor 2 family protein	-1.34734	-0.420162	-1.95996	-0.124419	0.244012	0.460749	-0.302951	1.51478	0.238802	0.741483	-0.368138	1.32314	12	12	12	15.7	15.7	15.7	93.088	A0A125YJ59	A0A125YJ59
Tryptophanyl-tRNA synthetase	-1.35779	-1.291	-1.59619	-0.50433	0.397406	0.539056	-0.00111	1.09488	0.326941	0.854874	0.0541386	1.48313	12	12	12	19	19	19	77.003	A0A125YPX8	A0A125YPX8
Major surface antigen	-0.885054	-0.263647	-1.15047	0.672891	-0.452519	1.19216	-1.44819	1.65999	-0.338592	0.491356	-0.575513	1.09759	11	11	11	40.8	40.8	40.8	34.829	E0AEY9;A0A125YG48	E0AEY9;A0A125YG48
Heat shock protein HSP90	-1.5607	-0.727229	-2.00436	-0.296972	0.436605	1.03519	0.466214	1.13093	-0.082841	0.541177	0.138923	0.923065	11	11	11	17.7	17.7	17.7	81.932	A0A125YVB6	A0A125YVB6
Leucyl aminopeptidase LAP	-1.60475	-1.2895	-1.25915	-0.941457	0.310179	0.224997	0.379625	1.24704	0.673089	0.828528	0.34143	1.08997	11	11	11	14.5	14.5	14.5	83.189	S7UP88	S7UP88
Catalase	-1.33363	-1.26838	-1.47332	-0.282705	-0.0553448	0.382763	-0.551781	0.936902	0.577116	1.0153	0.497982	1.5551	11	11	11	24.1	24.1	24.1	57.27	S7V3B9	S7V3B9
RNA recognition motif-containing protein	-0.846789	-0.0377091	-1.84893	0.54352	-0.620824	0.145465	-0.967977	0.683851	0.849927	0.0807859	0.0118667	2.00682	10	10	10	37.5	37.5	37.5	31.76	A0A125YHM1	A0A125YHM1
Pyrophosphate-fructose 6-phosphate 1-phosphotransferase	-1.15965	-0.366495	-1.99481	0.147092	0.998856	0.448478	0.349769	1.63428	-0.508451	0.0677685	-0.580239	0.963408	10	10	10	8.4	8.4	8.4	131.36	A0A125YKV5	A0A125YKV5
Eukaryotic porin protein	-1.4473	-0.966112	-1.57855	-0.341359	0.493576	0.66748	0.452228	1.73647	-0.380017	0.296811	-0.0380647	1.10484	10	10	10	39	39	39	31.352	A0A125YUJ9	A0A125YUJ9
Glyceraldehyde-3-phosphate dehydrogenase	-1.2761	-0.867199	-1.48406	0.308542	0.640548	0.982271	0.284369	1.80495	-0.523085	-0.0119101	-0.742881	0.88455	10	10	10	26	26	26	53.339	S7UQ54	S7UQ54
Dense granule protein GRA12	-0.257875	0.559421	-0.651934	1.58395	0.195761	0.371657	-0.490153	1.3807	-0.925333	-1.65567	-0.99335	0.882825	10	10	10	24.3	24.3	24.3	47.912	S7VY87	S7VY87
Fructose-bisphosphate aldolase	-0.796616	-0.134271	-2.15286	0.900591	-0.265638	-0.0631147	-0.898394	0.736668	0.478714	0.884332	-0.241127	1.55172	9	9	9	24.5	24.5	24.5	46.96	A0A125YGE5;S7UQQ7	A0A125YGE5
Putative eukaryotic initiation factor-4A	-0.614383	-0.858279	-0.947221	0.949613	-1.10036	-0.937757	-0.827527	0.159612	1.2004	0.735285	0.489968	1.75065	9	9	9	19.9	19.9	19.9	46.673	A0A125YLG0	A0A125YLG0
Microneme protein MIC4	0.660436	1.5482	0.027538	1.90198	-0.66671	-0.551766	-1.3734	0.00757066	-0.64142	-1.05978	-0.355253	0.502611	9	9	9	17.1	17.1	17.1	63.021	A0A125YP10	A0A125YP10
Putative peroxiredoxin 6	-1.03575	-0.450169	-1.99078	0.412666	0.40072	0.509471	-0.947489	1.23905	0.144716	0.906622	-0.479462	1.29041	9	9	9	24.9	24.9	24.9	44.088	S7W128	S7W128
Alveolin domain containing intermediate filament IMC1	-0.71086	0.448072	-1.36951	0.864214	-0.984794	0.00354509	-1.58276	1.12746	0.314875	0.514893	-0.211454	1.58631	8	8	8	12.2	12.2	12.2	69.596	A0A125YFV6	A0A125YFV6
Ribosomal protein RPS4	-0.874443	-1.04164	-2.25538	-0.0548932	0.707552	0.790583	-0.0466965	1.5518	0.269714	0.197916	0.125385	0.630096	8	8	8	27.2	27.2	27.2	35.507	A0A125YYJ0	A0A125YYJ0
Tubulin alpha chain (Fragment)	-0.28669	-0.458453	-0.735085	1.65672	-1.16974	-0.651953	-1.30908	0.953411	0.236291	0.178667	-0.118421	1.70434	8	8	8	19	19	19	47.849	S7UL74;A0A125YTP6	S7UL74
Putative elongation factor 1-gamma	-0.970059	-0.846013	-1.41648	0.478274	0.00118913	-0.466305	-0.235902	1.39639	0.276757	0.147885	-0.496493	2.13075	7	7	7	17.5	17.5	17.5	44.039	A0A125YG44	A0A125YG44
Fructose-bisphosphatase	NaN	NaN	NaN	NaN	-0.745639	-1.05249	-0.802874	0.90636	-0.418031	-0.00615973	0.207755	1.91108	7	7	7	19.7	19.7	19.7	42.397	A0A125YGG2	A0A125YGG2
Histone H4	-1.03295	-1.43706	-1.7212	0.171255	0.660197	0.60853	-0.325876	1.42998	0.479132	0.433679	-0.417551	1.15187	7	7	7	51.5	51.5	51.5	11.439	A0A125YHU3	A0A125YHU3
Phosphoenolpyruvate carboxykinase (ATP)	-0.981731	-2.15385	-0.993417	-0.861461	0.526995	0.743423	0.201058	1.07693	0.719171	0.800882	0.296847	0.625156	7	7	7	11.7	11.7	11.7	75.342	A0A125YIU7	A0A125YIU7
Putative adenine nucleotide translocator	-0.757072	-1.72896	-0.6692	0.690031	0.761296	0.156362	0.00287985	1.38449	-0.462994	0.392586	-1.22591	1.4565	7	7	7	24.8	24.8	24.8	35.255	A0A125YLS5	A0A125YLS5
Phosphopyruvate hydratase	-0.193671	0.227094	-0.740394	0.663987	-1.90244	-0.674725	-0.707679	-0.535869	0.542678	1.69619	0.279624	1.34521	7	7	7	22.5	22.5	22.5	52.113	A0A125YLV4;A0A125YK05	A0A125YLV4
Heat shock protein HSP60	-1.21811	-0.475297	-2.24237	-0.796466	0.531331	0.686306	0.805994	1.11508	0.236474	0.568597	0.0125881	0.775872	7	7	7	16	16	16	60.913	A0A125YNH1;S7W742	A0A125YNH1
Alveolin domain containing intermediate filament IMC4	-1.50407	-1.15276	-1.72266	-0.31456	0.622797	0.831527	0.71355	1.10884	0.21506	0.759275	-0.412362	0.855361	7	7	7	15	15	15	50.171	A0A125YPY9	A0A125YPY9
Dense granule protein GRA7	-0.500046	-0.605842	-1.98412	0.723377	0.560606	0.372684	-0.790719	1.61938	-0.0751797	0.770619	-0.944965	0.854201	7	7	7	45.3	45.3	45.3	25.857	A0A125YVB8;I7CQR1	A0A125YVB8;I7CQR1
Cell division protein CDC48CY	NaN	NaN	NaN	NaN	-0.172951	-0.42509	-1.71209	0.0663344	0.464507	1.28432	-0.718433	1.2134	7	7	7	9	9	9	89.396	A0A125YX44;S7VZQ6	A0A125YX44
Actin	-0.394907	-0.911427	-1.14917	0.26711	-0.623517	0.205495	-1.56353	0.271127	0.427354	1.42494	0.197113	1.84941	8	7	7	31.7	27.9	27.9	32.058	S7VNC9	S7VNC9
Putative transmembrane protein	-0.785694	-1.64047	-1.05183	0.0856074	-0.683374	-0.34801	-0.391156	0.560544	0.695122	0.800509	0.834761	1.92399	9	9	7	27.1	27.1	20	47.738	S7VU98;S7UGI9;S7UG13	S7VU98;S7UGI9
Phosphoglycerate kinase	NaN	NaN	NaN	NaN	-0.627786	0.0504143	-0.106121	0.987902	-1.13561	1.11863	-1.37536	1.08793	7	7	7	21.8	21.8	21.8	44.676	S7VZ21	S7VZ21
60S acidic ribosomal protein P0	-1.64814	-1.14717	-1.494	-0.747207	0.629448	0.120977	0.200376	0.906263	0.439884	0.959994	0.568496	1.21108	6	6	6	24.2	24.2	24.2	34.157	A0A125YFP0	A0A125YFP0
Uncharacterized protein	-0.437572	-0.379662	-0.948557	0.450253	1.00483	0.764458	0.957525	1.77446	-1.06145	-0.36801	-1.61906	-0.137215	6	6	6	21.9	21.9	21.9	31.512	A0A125YKB3	A0A125YKB3
Superoxide dismutase	-1.38317	-1.09986	-1.7911	-0.333034	0.606182	0.771794	0.307535	1.0191	0.237615	0.847898	-0.413905	1.23095	6	6	6	29.4	29.4	29.4	22.55	A0A125YQN9	A0A125YQN9
Ribosomal protein RPS2	-0.901593	-0.539946	-1.21956	0.901354	-0.141843	-1.24367	-0.959682	0.529928	0.700595	1.38347	-0.0641342	1.55507	6	6	6	23.8	23.8	23.8	29.336	A0A125YUG2	A0A125YUG2
NTPase II (Fragment)	-1.37455	-1.27638	-1.59438	-0.0811973	0.595456	0.124477	0.548908	1.64972	-0.222851	0.516394	0.0082854	1.10612	18	18	6	35.6	35.6	10.4	95.782	S7UGK0;S7UFZ5	S7UGK0;S7UFZ5
Calcium-dependent protein kinase CDPK1	-1.7077	-0.625478	-1.12291	0.165254	0.585611	-0.138782	-0.0587899	1.43339	-0.636732	1.10997	-0.463797	1.45996	6	6	6	8.9	8.9	8.9	65.421	S7UHK8;A0A125YQG3	S7UHK8
Phosphoglycerate mutase	-1.31843	-1.34836	-1.59311	-0.579275	0.357698	0.869862	-0.195202	1.01427	0.474423	0.949492	0.15732	1.21131	6	6	6	22.7	22.7	22.7	38.106	S7UKZ1	S7UKZ1
Subtilisin SUB1	-1.32513	-1.55627	-1.30372	-0.00926826	0.202759	-0.400416	0.0285333	0.730579	0.178999	1.34477	0.653642	1.45553	6	6	6	8.6	8.6	8.6	85.096	S7UVC6	S7UVC6
Prolyl-tRNA synthetase	-1.98347	-1.01995	-0.988086	-0.386578	-0.357457	0.637605	0.456021	0.983616	0.0569103	1.01484	0.123094	1.46346	6	6	6	9.3	9.3	9.3	93.444	S7V2A6	S7V2A6
Alanine-tRNA ligase	-1.21646	-0.651611	-0.969544	-0.600396	-0.149491	-0.876333	-0.483421	-0.0776403	1.14649	1.62034	0.757721	1.50034	6	6	6	5.3	5.3	5.3	139.43	S7WHV1	S7WHV1
Rhoptry protein ROP7	-0.846171	-0.453431	-1.29542	0.457785	-0.368105	-1.7122	-0.401028	1.12743	0.619606	0.742517	0.569503	1.55952	10	10	5	19	19	9.9	63.412	A0A125YJ16	A0A125YJ16
Actin depolymerizing factor ADF	-0.657684	0.0733132	-2.25987	0.200968	0.543152	1.44195	-0.0425199	1.56033	-0.291679	-0.11617	-0.674978	0.223182	5	5	5	45.8	45.8	45.8	12.948	A0A125YJR5	A0A125YJR5
Rhoptry protein ROP8	-1.28793	-0.167304	-2.02144	-0.561891	0.54596	1.27388	-0.288787	1.31209	0.109668	0.375077	-0.269248	0.979925	7	7	5	15.2	15.2	10.2	64.031	A0A125YM50	A0A125YM50
Alba 1	-0.290704	0.48899	-0.935043	0.739716	-1.45269	-0.605313	-1.40227	0.336491	1.03957	0.339658	-0.125678	1.86728	5	5	5	20.2	20.2	20.2	27.258	A0A125YMA6	A0A125YMA6
Brf1p family coiled coil protein	-1.20035	-0.905203	-2.19296	-0.377554	0.676019	0.704835	0.316978	1.17749	0.547373	0.5954	-0.159287	0.817256	5	5	5	8.3	8.3	8.3	54.044	A0A125YMJ3	A0A125YMJ3
Putative alkyl hydroperoxide reductase/Thiol specific antioxidant/ Mal allergen	-1.51158	-0.820616	-0.98096	-0.486023	1.08081	0.570388	1.15723	1.90601	-0.436554	-0.406805	0.0615379	-0.133437	5	5	5	29.6	29.6	29.6	21.722	A0A125YNG7	A0A125YNG7
Asparagine synthase (glutamine-hydrolyzing)	NaN	NaN	NaN	NaN	1.39811	1.34427	-1.17637	0.49725	-0.819555	0.114333	-0.689754	-0.668288	5	5	5	9.9	9.9	9.9	65.868	A0A125YQ67	A0A125YQ67
Rhoptry kinase family protein	-0.916133	-0.0893714	-0.705164	-0.172728	1.04891	1.26493	1.01259	1.75059	-1.16834	-0.510697	-0.934259	-0.580336	5	5	5	9.9	9.9	9.9	62.342	Q2PAY2;F8QMD3;A0A125YQA8	Q2PAY2;F8QMD3;A0A125YQA8
Dense granule protein GRA1	-0.942293	-0.573395	-2.00299	0.00869137	0.152161	0.636455	-0.773055	1.08418	0.579663	0.954336	-0.546593	1.42284	5	5	5	21.1	21.1	21.1	20.149	A0A125YRV6	A0A125YRV6
Ribosomal protein RPL4	-1.16443	-0.880552	-1.22345	-1.03031	0.9352	0.83852	0.618876	1.72451	0.17777	-0.706063	-0.18983	0.899752	5	5	5	12.5	12.5	12.5	45.748	A0A125YTR1	A0A125YTR1
Triosephosphate isomerase	-1.28029	-1.04965	-1.39359	-0.574086	0.379935	0.262522	-0.814903	0.875444	0.741457	0.609945	0.448616	1.79461	5	5	5	20.6	20.6	20.6	27.89	A0A125YV67	A0A125YV67
Glucose-6-phosphate 1-dehydrogenase	NaN	NaN	NaN	NaN	0.764041	1.06066	0.585551	1.22389	-1.07207	-0.906477	-1.06119	-0.594404	6	6	5	12.3	12.3	10.7	62.736	A0A125YWK6	A0A125YWK6
Serine-threonine phosophatase 2C (PP2C)	-0.542887	-0.440072	-0.428468	0.0226663	-1.28124	-1.4025	-0.418872	-0.403546	0.979634	0.866402	1.41843	1.63045	5	5	5	17.5	17.5	17.5	36.79	A0A125YZ63	A0A125YZ63
Rhoptry kinase family protein ROP26 (Incomplete catalytic triad)	0.0824958	0.214839	-1.5259	1.08028	-0.0616936	1.12302	-1.11669	1.71491	-0.121972	-0.421947	-1.30159	0.334242	5	5	5	12	12	12	47.826	S7UKG8	S7UKG8
Adenosylhomocysteinase	-1.40332	-0.677588	-1.93767	-0.212945	-0.0588859	0.929069	-0.313279	1.38678	0.0324317	0.666072	0.497992	1.09134	5	5	5	9.7	9.7	9.7	64.107	S7UW44	S7UW44
Ribosomal protein RPS16	-1.7533	-0.177083	-1.35928	-0.437461	-0.0267659	0.74811	-0.657925	1.58156	0.609961	0.615088	-0.359895	1.217	5	5	5	19.4	19.4	19.4	24.001	S7UY71	S7UY71
Heat shock protein	-0.888966	-0.767928	-0.979215	-0.249149	-0.227996	-0.0669492	-1.69078	0.257971	1.06461	1.09266	0.857286	1.59846	5	5	5	26.5	26.5	26.5	20.266	S7V3T7	S7V3T7
Uncharacterized protein	-0.0150316	0.523986	-0.628683	0.687233	-1.35377	-0.557789	-2.0519	-0.211521	0.740336	0.857771	0.725273	1.2841	5	5	5	7	7	7	88.786	S7W054	S7W054
Uncharacterized protein	-1.01746	-0.202771	-1.79405	-0.143281	0.627585	NaN	-0.154631	1.36328	0.130958	-0.992261	0.980463	1.20216	4	4	4	18.8	18.8	18.8	22.215	A0A125YG58	A0A125YG58
Succinate-CoA ligase [ADP-forming] subunit beta, mitochondrial	-0.452421	-1.12951	-1.86845	0.0378252	0.289659	1.23873	-0.922398	1.16995	0.388038	NaN	0.264449	0.984124	4	4	4	7.4	7.4	7.4	53.388	A0A125YHZ3	A0A125YHZ3
cAMP-dependent protein kinase regulatory subunit	0.268647	0.900152	0.17928	0.751964	-1.49404	-0.704303	-1.69414	-0.860657	1.20924	0.308226	-0.131754	1.26739	4	4	4	10.9	10.9	10.9	42.796	A0A125YLM5	A0A125YLM5
PDI family protein	-1.57115	-0.826251	-1.74876	-0.915257	0.46945	0.693752	0.283617	0.985582	0.293984	0.99831	0.334468	1.00226	4	4	4	21.8	21.8	21.8	24.909	A0A125YMM2	A0A125YMM2
Putative cyclase-associated protein	-0.457844	NaN	-0.121941	-1.8464	0.0463472	1.43517	-0.443329	1.56285	-0.511244	0.810939	-0.800226	0.325679	4	4	4	21.2	21.2	21.2	22.483	A0A125YN73	A0A125YN73
DEAD (Asp-Glu-Ala-Asp) box polypeptide DDX39	-1.11855	-1.12673	-0.849136	0.116865	0.147135	-0.0914422	1.20465	1.51154	-0.396911	0.731209	-1.34459	1.21596	4	4	4	8.3	8.3	8.3	49.113	A0A125YNR1	A0A125YNR1
Pyruvate kinase	-1.48832	-0.690662	-2.01739	-0.719442	0.437942	0.782956	0.457333	1.14862	0.160824	0.72978	0.363956	0.834405	4	4	4	8.7	8.7	8.7	57.529	A0A125YPV3	A0A125YPV3
Uncharacterized protein	-0.839063	NaN	-1.25723	0.257724	-0.357504	-0.322149	-0.973961	0.596433	0.447092	1.3328	-0.767629	1.88348	4	4	4	28.2	28.2	28.2	15.845	A0A125YR22	A0A125YR22
Prohibitin	-1.24039	-0.565049	-2.41182	0.179956	0.0954002	0.691041	-0.0433829	0.709059	0.588915	0.431629	0.260565	1.30407	4	4	4	19.2	19.2	19.2	30.221	A0A125YRG2	A0A125YRG2
Uncharacterized protein	-0.568995	0.539734	-0.643279	0.301833	0.200156	-2.49447	0.463814	0.831053	-0.0529823	1.02907	-0.689644	1.08371	4	4	4	9.8	9.8	9.8	50.2	A0A125YSN2	A0A125YSN2
Cyclophilin	-0.238764	0.610446	-1.74943	1.17942	-0.801446	0.320269	-0.761504	0.444083	0.176307	0.611264	-1.3393	1.54866	4	4	4	11.2	11.2	11.2	38.193	A0A125YTE9;S7V2B3;S7UMS7	A0A125YTE9
Ribosomal protein RPL32	0.389899	-0.41443	-0.0208661	0.854194	-0.143842	0.113514	0.59791	0.466398	0.212669	-2.95954	0.202275	0.701816	4	4	4	35.8	35.8	35.8	15.617	A0A125YTP3	A0A125YTP3
Putative proliferation-associated protein 2G4	NaN	NaN	NaN	NaN	-0.0987945	0.257438	-0.351525	0.854114	0.612109	-2.15243	-0.142189	1.02128	4	4	4	8.7	8.7	8.7	50.292	A0A125YVJ6	A0A125YVJ6
Nucleoside diphosphate kinase	-0.889539	-0.403336	-1.12052	0.665342	-1.00987	-0.0652152	-1.13546	0.65878	0.477524	1.28973	-0.359475	1.89204	4	4	4	31	31	31	17.639	A0A125YXT7	A0A125YXT7
Guanine nucleotide-binding protein	-0.473678	-0.128787	-0.179518	0.166664	0.512267	0.676115	0.515289	1.76919	-1.03235	NaN	-2.10686	0.281666	4	4	4	16.2	16.2	16.2	35.147	A0A125YYR8	A0A125YYR8
40S ribosomal protein S7	-0.413271	-2.08409	-0.71895	0.41396	-0.463394	-0.698701	-0.485078	0.684321	0.725175	0.8827	0.462662	1.69467	4	4	4	19.9	19.9	19.9	22.587	A0A125YZ18;S7UTE4	A0A125YZ18
Rhoptry protein ROP4	-1.46486	0.0927671	-1.58548	1.0185	0.462729	-0.503423	-0.69752	0.941436	0.964248	0.266207	-0.825676	1.33107	9	4	4	27.7	13.4	13.4	40.138	S7UI50	S7UI50
Profilin	-1.53455	-0.266705	-1.19948	0.625915	-1.03214	-0.039646	-0.167873	1.36828	-0.545339	1.02579	0.224208	1.54154	4	4	4	30.9	30.9	30.9	17.741	S7UIQ6	S7UIQ6
ADP ribosylation factor ARF1	-1.31149	-0.920038	-1.37288	0.411459	-0.244264	0.317138	0.0221408	1.72828	-0.28945	0.076474	-0.180735	1.76336	4	4	4	8	8	8	61.744	S7UMN8	S7UMN8
40S ribosomal protein S24	-0.254999	NaN	-1.49718	0.443554	1.1853	-0.143255	-0.0307262	1.52233	0.268328	-1.84628	-0.147365	0.500299	4	4	4	17.2	17.2	17.2	30.375	S7UQS1	S7UQS1
Ribosomal protein RPL6	NaN	NaN	NaN	NaN	-0.913526	-1.31195	-0.682177	0.209926	0.340424	0.539379	-0.0594298	1.87736	4	4	4	16.1	16.1	16.1	36.357	S7UT72	S7UT72
Aconitate hydratase ACN/IRP	-1.38644	-0.460927	-1.75293	-0.347062	-0.248199	0.456164	-0.320133	-0.0128096	0.856934	1.58051	0.212882	1.42201	4	4	4	3.7	3.7	3.7	114.9	S7UWQ3	S7UWQ3
EF-1 guanine nucleotide exchange domain-containing protein	-0.571772	0.419225	-1.26615	1.02055	-0.582271	0.711611	-1.0128	1.27374	-0.509819	0.55756	-1.39607	1.35619	4	4	4	10.1	10.1	10.1	36.029	S7UX25	S7UX25
Ribosomal protein RPL27	0.713008	-0.114949	-1.68004	1.00796	-0.405871	NaN	-0.584679	1.06457	NaN	NaN	NaN	NaN	4	4	4	26.1	26.1	26.1	16.33	S7UYE2;S7V2H9;S7VTP1	S7UYE2
Glucose-6-phosphate 1-dehydrogenase	-1.5105	-0.127791	-1.2878	-0.409722	1.17608	1.36178	0.418915	1.55393	-0.404748	-0.72305	-0.44794	0.400849	5	4	4	6.5	5.5	5.5	98.269	S7UZN8	S7UZN8
GTPase RAB7	-0.785257	-1.92891	-0.743428	1.17808	-0.308223	-0.182819	-0.768933	0.68935	0.408336	0.342245	0.328926	1.77064	4	4	4	9.3	9.3	9.3	47.818	S7V0V9	S7V0V9
Ribosomal protein RPS3	-0.483064	-1.93066	-0.0371389	0.616208	0.537369	0.970646	-0.665496	0.992131	NaN	NaN	NaN	NaN	4	4	4	15.3	15.3	15.3	28.637	S7V3B5	S7V3B5
MAG1 protein	-1.79377	NaN	-1.42903	-0.675548	0.675175	-0.454595	-0.182324	0.631788	0.392284	1.04987	0.482162	1.30399	4	4	4	11.1	11.1	11.1	49.209	S7V482	S7V482
Rhoptry protein ROP1	-0.872878	-1.1603	-1.44089	0.0773467	0.453774	0.984856	-0.509242	1.51354	0.682369	-0.349622	-0.762551	1.38359	4	4	4	8.6	8.6	8.6	49.541	S7W7R3	S7W7R3
Seryl-tRNA synthetase	-0.667514	-0.171026	-1.50405	0.135034	0.573458	1.37815	-0.867987	1.12394	NaN	NaN	NaN	NaN	4	4	4	8.5	8.5	8.5	54.146	S7WG10	S7WG10
Putative nucleosome assembly protein (NAP)	-0.872059	-0.31255	-1.57465	-0.278601	-0.0839994	-0.0181338	0.215868	0.632432	0.912263	-1.47685	1.28983	1.56645	3	3	3	10.3	10.3	10.3	32.081	A0A125YGQ6	A0A125YGQ6
Histone H2B	-0.898074	-0.360374	-1.65529	0.201318	0.102474	0.26144	-1.2458	1.29771	0.523776	0.861233	-0.670394	1.58198	4	4	3	31.3	31.3	25.2	12.575	A0A125YW36;A0A125YHE1	A0A125YW36;A0A125YHE1
Dense granule protein 3	0.773796	0.99227	0.625008	2.08425	0.118575	-0.800485	-1.14056	0.360399	-1.18648	-0.59354	-0.421894	-0.811344	3	3	3	11.3	11.3	11.3	24.242	I7BEN0;A0A125YJQ7	I7BEN0;A0A125YJQ7
Putative thioredoxin	NaN	NaN	NaN	NaN	-0.927182	NaN	-1.76353	0.36828	0.692259	1.13282	0.183594	0.313759	3	3	3	8	8	8	47.686	A0A125YJX1	A0A125YJX1
Histone H3	-0.457876	-1.00728	-1.79082	0.174219	-0.385914	-0.242988	-0.554012	0.504127	1.05569	1.21971	-0.273384	1.75852	3	3	3	16.9	16.9	16.9	15.402	A0A125YSM0;A0A125YLK7	A0A125YSM0;A0A125YLK7
Ribosomal protein RPL19	0.512943	-0.160881	-0.644099	1.2326	-1.06354	-1.26236	-1.02158	-0.560663	0.430581	1.38908	-0.405948	1.55386	3	3	3	13.4	13.4	13.4	22.16	A0A125YMW0	A0A125YMW0
Ribosomal protein RPS5	NaN	NaN	NaN	NaN	0.419586	-1.36092	-1.40458	0.699297	0.440641	0.544563	-0.618111	1.27953	3	3	3	14.6	14.6	14.6	21.613	A0A125YNF8	A0A125YNF8
Uncharacterized protein	-1.42282	-1.26342	-1.54874	-0.536531	0.429118	0.0476547	-0.159679	1.08351	0.769784	0.491294	0.703232	1.4066	3	3	3	19	19	19	15.971	A0A125YNL0	A0A125YNL0
Ubiquitin	0.562518	-0.734891	0.471768	0.661328	0.985734	-0.401374	-0.634465	1.59038	-0.363186	0.425491	-2.23579	-0.327512	3	3	3	26.4	26.4	26.4	14.685	A0A125YNY4;S7V1T9	A0A125YNY4;S7V1T9
Obg-like ATPase 1	NaN	NaN	NaN	NaN	-1.54048	-0.593787	-0.561761	-0.703544	0.64342	1.00595	0.371969	1.37823	3	3	3	9.8	9.8	9.8	44.547	A0A125YQA5	A0A125YQA5
Multi-pass transmembrane protein	-0.474129	-0.419034	-0.10487	0.353717	0.744144	1.35475	0.914154	1.29581	-1.02744	NaN	-1.2028	-1.4343	3	3	3	8.7	8.7	8.7	43.033	A0A125YRY2	A0A125YRY2
60S ribosomal protein L18a	-0.0919321	-0.386676	-0.484942	0.440901	-0.828746	-0.20054	-2.22492	-0.177288	0.566828	1.67222	0.617414	1.09768	3	3	3	21.9	21.9	21.9	21.33	A0A125YSP4	A0A125YSP4
Ribosomal protein RPL7	-1.17363	NaN	-1.65252	-0.34475	0.934625	0.845455	0.745545	1.69825	-0.460521	-0.217552	-0.642981	0.268091	3	3	3	12.8	12.8	12.8	30.121	A0A125YUF5	A0A125YUF5
60S ribosomal protein L7a	NaN	NaN	NaN	NaN	-1.3454	-0.47826	-1.44134	0.236164	0.461652	1.15124	0.329141	1.0868	3	3	3	10.5	10.5	10.5	31.031	A0A125YW74	A0A125YW74
GAP45 protein	-0.955364	-1.03543	-1.04414	-0.977532	-0.0406284	0.382551	-1.14136	0.753818	0.987533	0.834851	0.493733	1.74197	3	3	3	12.7	12.7	12.7	27.318	A0A125YXT6	A0A125YXT6
Myosin light chain MLC1	-1.29267	-1.41791	-1.25033	-0.906066	1.00316	1.15096	0.498377	1.47178	-0.00713447	0.278525	0.235001	0.236314	3	3	3	16.4	16.4	16.4	24.124	A0A125YYD3	A0A125YYD3
40S ribosomal protein S6	NaN	NaN	NaN	NaN	0.894248	0.842901	0.0400122	1.34462	-0.807638	-0.705124	-1.59073	-0.0182878	3	3	3	13.3	13.3	13.3	28.956	A0A125YZ10	A0A125YZ10
Rhoptry protein 5B	-0.986438	-0.408808	-1.6933	0.402407	-0.0756763	0.540527	-0.945616	1.30027	0.0966067	0.704844	-0.666243	1.73143	15	15	3	35.3	35.3	9.5	60.591	F2YGR7	F2YGR7
Acetyl-coenzyme A synthetase	NaN	NaN	NaN	NaN	-1.7751	-0.127952	-0.452324	-0.688638	1.28665	0.742972	0.0425059	0.971881	3	3	3	4.2	4.2	4.2	79.99	S7UHB7	S7UHB7
L-lactate dehydrogenase	NaN	NaN	NaN	NaN	-1.41986	-1.1011	-0.584933	-0.194151	1.36951	0.708782	0.245179	0.976575	3	3	3	6.7	6.7	6.7	54.761	S7UKG5	S7UKG5
T-complex protein 1 subunit eta	NaN	NaN	NaN	NaN	-0.6175	0.933286	0.370828	1.41257	-1.44248	0.214296	-1.18009	0.309093	3	3	3	7	7	7	59.463	S7UKY6	S7UKY6
Putative transmembrane protein	-1.06187	-0.294475	-1.65791	0.662693	0.347583	1.1733	-0.239138	1.74578	-0.520683	0.0995848	-1.0445	0.789629	7	5	3	25.7	16.9	10.5	38.079	S7ULN4	S7ULN4
Rhoptry kinase family protein ROP40	NaN	NaN	NaN	NaN	-0.10609	1.35263	0.754531	1.23998	-1.23781	-0.924946	-0.335187	-0.743111	3	3	3	5.7	5.7	5.7	57.904	S7UNX9	S7UNX9
CCT-theta	NaN	-0.524596	-2.16117	0.748108	0.0983094	0.32498	-0.517033	1.59621	0.113602	0.30029	-0.843944	0.865244	3	3	3	5.9	5.9	5.9	59.362	S7UPG8	S7UPG8
Rhoptry neck protein RON3	NaN	NaN	NaN	NaN	-0.812416	0.449697	-1.57984	0.136539	-0.202889	1.53966	-0.507475	0.976725	3	3	3	1.6	1.6	1.6	223.03	S7UWM8	S7UWM8
Dense granule protein GRA2	0.128925	0.33494	-0.817194	0.257557	1.0158	0.75009	-0.466898	1.53888	-2.00561	-0.74448	-0.826567	0.834556	3	3	3	15.7	15.7	15.7	19.842	S7UXS8	S7UXS8
Nuclear factor NF3	NaN	NaN	NaN	NaN	NaN	NaN	NaN	NaN	-0.790169	-0.0205725	-0.606202	1.41694	3	3	3	8.7	8.7	8.7	34.099	S7UYY1	S7UYY1
Transaldolase	NaN	NaN	NaN	NaN	-1.14723	0.16445	0.0651194	1.20451	-1.62387	1.05952	-0.310516	0.588011	3	3	3	5.5	5.5	5.5	61.466	S7V2K7;REV__A0A125YVQ3	S7V2K7
T-complex protein 1 subunit delta	NaN	NaN	NaN	NaN	-0.0809288	NaN	-0.203426	0.847907	0.167089	0.616848	-2.07318	0.725691	3	3	3	6.1	6.1	6.1	58.674	S7V3B1	S7V3B1
NADP-specific glutamate dehydrogenase	NaN	NaN	NaN	NaN	0.219828	-1.4715	-0.0544473	1.60731	-0.681062	0.665138	0.648883	-0.934155	3	3	3	5.2	5.2	5.2	63.798	S7VXB8	S7VXB8
Ribosomal protein RPS14	-1.13148	-0.961057	-1.77741	-0.447236	0.572474	0.693071	-0.290905	0.814365	0.452835	1.01769	-0.491209	1.54886	3	3	3	21.8	21.8	21.8	16.301	S7W6D1	S7W6D1
Uncharacterized protein	NaN	NaN	NaN	NaN	-0.904068	-0.764519	1.28119	0.255255	0.325146	-1.63839	0.553965	0.891429	3	3	3	9.1	9.1	9.1	52.111	S7W7E3;S7UYU8	S7W7E3;S7UYU8
Microneme protein MIC5	NaN	NaN	NaN	NaN	0.123754	0.658933	-0.966242	1.3055	-0.329282	-0.193876	-1.63866	1.03987	3	3	3	14.9	14.9	14.9	19.93	S7W847	S7W847
Glyceraldehyde-3-phosphate dehydrogenase GAPDH2	NaN	NaN	NaN	NaN	-0.861997	-0.190772	-2.00093	0.417215	0.71366	0.196634	0.813434	0.912756	3	3	3	3.7	3.7	3.7	105.13	S7WDK9	S7WDK9
40S ribosomal protein S8	-0.119534	-1.23435	-1.55964	-0.834661	0.329182	1.21888	1.10983	1.15396	0.129047	-0.342622	-0.932588	1.08251	3	3	3	19.5	19.5	19.5	23.462	S7WHE0	S7WHE0
Rhoptry protein ROP8	NaN	NaN	NaN	NaN	NaN	NaN	NaN	NaN	-0.957168	-0.495059	0.099908	1.35232	4	2	2	8.5	3.7	3.7	65.407	A0A125YM30;A0A0B5KXC2	A0A125YM30;A0A0B5KXC2
Thioredoxin domain-containing protein	-1.22155	NaN	-1.37833	0.0694078	NaN	NaN	NaN	NaN	0.379669	1.04303	-0.0615715	1.16934	2	2	2	6.1	6.1	6.1	33.676	A0A125YFL3	A0A125YFL3
Eukaryotic initiation factor-2, alpha subunit	NaN	NaN	NaN	NaN	-1.14801	1.27503	0.0918882	-0.218906	NaN	NaN	NaN	NaN	2	2	2	5.8	5.8	5.8	39.126	A0A125YGI2	A0A125YGI2
Eukaryotic translation initiation factor 3 30 kDa subunit	NaN	NaN	NaN	NaN	0.69885	0.780668	-2.09644	0.318664	-0.386766	NaN	0.23926	0.445768	2	2	2	9.7	9.7	9.7	25.324	A0A125YGS8	A0A125YGS8
Ribosomal protein RPL30	NaN	NaN	NaN	NaN	0.110446	0.965519	0.677894	1.34451	-1.20566	-0.297733	-1.49537	-0.0996054	2	2	2	21.3	21.3	21.3	11.661	A0A125YGX8	A0A125YGX8
Uncharacterized protein	NaN	NaN	NaN	NaN	-1.1361	-0.718552	-1.40477	0.476006	-0.083609	0.55302	1.11918	1.19482	2	2	2	9	9	9	24.466	A0A125YHJ3	A0A125YHJ3
Ribosomal protein RPS15	-0.31927	0.424761	-2.07717	0.5182	0.407999	NaN	0.534584	0.219835	0.235919	1.06046	-1.71682	0.711499	2	2	2	14	14	14	17.157	A0A125YHZ1	A0A125YHZ1
Putative cytochrome c	NaN	NaN	NaN	NaN	NaN	NaN	NaN	NaN	0.906946	-0.183144	-1.33194	0.608141	2	2	2	20.9	20.9	20.9	12.453	A0A125YIF4	A0A125YIF4
RNA recognition motif-containing protein	NaN	NaN	NaN	NaN	-1.14168	1.00758	-0.512765	0.646859	NaN	NaN	NaN	NaN	2	2	2	6.3	6.3	6.3	45.032	A0A125YIU3	A0A125YIU3
T-complex protein 1 subunit gamma	NaN	NaN	NaN	NaN	-1.27097	-0.393983	-1.54608	0.0243578	0.643209	1.13185	0.434407	0.977208	2	2	2	4	4	4	60.697	A0A125YIY0	A0A125YIY0
Microneme protein MIC11	0.622471	0.727359	-0.000612558	1.24676	-1.09976	-0.632747	-0.299624	-0.247683	0.572443	-2.2425	0.17941	1.17449	2	2	2	11.3	11.3	11.3	22.432	A0A125YJF7	A0A125YJF7
Ribosomal protein	0.182907	NaN	-1.07883	0.895921	NaN	NaN	NaN	NaN	NaN	NaN	NaN	NaN	2	2	2	9.2	9.2	9.2	24.603	A0A125YJN6	A0A125YJN6
Ribosomal protein RPL23	-1.48974	-0.593915	-0.420769	-0.807043	-0.849953	-0.360639	0.0573058	-0.0876566	0.767335	1.8781	0.320327	1.58665	2	2	2	16.5	16.5	16.5	14.818	A0A125YJR6	A0A125YJR6
Putative ran binding family protein 1	NaN	NaN	NaN	NaN	0.0147105	0.866007	0.71401	1.628	-1.38467	-0.609604	-0.462348	-0.766111	2	2	2	10.4	10.4	10.4	24.292	A0A125YKE1	A0A125YKE1
Proteasome endopeptidase complex	NaN	NaN	NaN	NaN	0.565098	1.2204	-0.554856	1.25269	-1.07116	-0.0667193	-1.46558	0.120129	2	2	2	8.3	8.3	8.3	28.114	A0A125YL90	A0A125YL90
MIC2-associated protein M2AP	NaN	NaN	NaN	NaN	NaN	NaN	NaN	NaN	-0.0807324	0.124106	-1.24176	1.19838	2	2	2	4.8	4.8	4.8	34.573	A0A125YM06	A0A125YM06
Putative peptidase M16, alpha subunit	NaN	NaN	NaN	NaN	0.783096	1.08238	-0.354658	1.21338	-1.33561	0.274783	-1.26435	-0.399019	2	2	2	3.6	3.6	3.6	62.161	A0A125YN38	A0A125YN38
RNA recognition motif-containing protein	NaN	NaN	NaN	NaN	NaN	NaN	NaN	NaN	-0.535715	-0.857378	-0.0132275	1.40632	2	2	2	4.2	4.2	4.2	50.952	A0A125YP61	A0A125YP61
Ribosomal protein RPL35A	-0.27466	0.499417	-1.39001	0.35859	-1.02369	0.40746	-1.47071	1.02701	-0.233659	1.30788	-0.629409	1.42178	2	2	2	13.4	13.4	13.4	12.847	A0A125YPQ6	A0A125YPQ6
Rhoptry protein ROP13	1.10438	-1.77811	-0.459807	0.87199	0.667167	-0.36212	0.472341	0.860536	0.21998	-0.255061	-1.91444	0.573144	2	2	2	5.8	5.8	5.8	44.729	A0A125YQ57;I0AY84	A0A125YQ57;I0AY84
Toxofilin	-1.6655	-1.57086	-0.643495	-0.457026	-0.10203	0.340002	0.375476	1.65493	-0.123616	1.08193	0.150338	0.959851	2	2	2	6.9	6.9	6.9	27.131	A0A125YQJ5	A0A125YQJ5
Ribosomal protein RPS11	NaN	NaN	NaN	NaN	0.565055	1.19718	0.790803	1.06576	-1.06424	-0.609454	-1.18525	-0.759862	2	2	2	10.6	10.6	10.6	18.677	A0A125YQR5	A0A125YQR5
Ribosomal protein RPL18	-0.0909581	-2.4375	-0.714017	-0.590598	0.58395	1.26114	0.122191	1.3454	-0.27194	0.577916	0.153356	0.0610727	2	2	2	11.2	11.2	11.2	21.17	A0A125YRB0	A0A125YRB0
Protein-synthesizing GTPase	-0.822172	NaN	-1.07589	-0.494969	-0.862633	0.492345	-1.12331	-0.259614	0.771066	1.69587	0.2375	1.44181	2	2	2	4.3	4.3	4.3	50.508	A0A125YRD1	A0A125YRD1
Ribosomal protein RPL9	-0.601442	-0.221502	-1.41215	0.6603	0.388898	0.10031	-1.88468	0.131349	0.153975	1.24588	-0.233653	1.67271	2	2	2	10.5	10.5	10.5	21.424	A0A125YRM1	A0A125YRM1
Succinate--CoA ligase. subunit alpha	NaN	NaN	NaN	NaN	0.372935	0.926701	0.657046	1.46288	-1.12843	-1.19812	-0.795759	-0.297257	2	2	2	6.3	6.3	6.3	35.09	A0A125YS59	A0A125YS59
Putative eukaryotic translation initiation factor 4A, isoform 3	NaN	NaN	NaN	NaN	-0.913747	1.04501	-0.795155	0.663897	NaN	NaN	NaN	NaN	2	2	2	4.3	4.3	4.3	45.126	A0A125YSV5	A0A125YSV5
Putative preprotein translocase Sec61	NaN	NaN	NaN	NaN	-1.05717	NaN	-0.652462	0.480284	-0.127936	0.854085	-1.04331	1.54651	2	2	2	3.8	3.8	3.8	52.164	A0A125YSW3	A0A125YSW3
Putative 26S protease regulatory subunit 4	NaN	NaN	NaN	NaN	-1.40545	-0.344663	0.876332	1.12729	0.0943365	NaN	-1.12202	0.77418	2	2	2	5.9	5.9	5.9	49.134	A0A125YSZ9	A0A125YSZ9
Putative calmodulin	NaN	NaN	NaN	NaN	-0.235788	0.0693202	-0.312505	0.60637	0.587498	-2.22329	0.598587	0.909812	2	2	2	18.8	18.8	18.8	15.277	A0A125YT25	A0A125YT25
Ribosomal protein RPL12	-1.76936	NaN	-1.01363	-0.730524	0.98327	NaN	0.318211	1.39868	0.154708	NaN	0.47598	0.182665	2	2	2	15.8	15.8	15.8	17.821	A0A125YT48	A0A125YT48
Ribosomal protein RPL27A	-0.380243	-0.532524	-1.48201	0.814387	0.480369	1.16884	-0.154195	1.60171	-0.354747	0.0945057	-1.76874	0.51265	2	2	2	10.9	10.9	10.9	16.344	A0A125YTM1	A0A125YTM1
Putative Hit family protein involved in cell-cycle regulation	NaN	NaN	NaN	NaN	0.446375	1.30829	-0.348458	1.06955	-1.48561	NaN	-0.746599	-0.243544	2	2	2	6.9	6.9	6.9	30.516	A0A125YTN5	A0A125YTN5
Ribosomal protein RPL13A	NaN	NaN	NaN	NaN	-1.2535	-0.611548	-0.711375	-0.579559	0.506349	1.30264	-0.148796	1.49579	2	2	2	7.3	7.3	7.3	32.749	A0A125YU05	A0A125YU05
Ribosomal protein RPL8	-0.20717	0.284564	-2.22935	-0.302934	NaN	NaN	NaN	NaN	0.650931	0.864372	0.151949	0.787642	2	2	2	7.7	7.7	7.7	28.254	A0A125YV56	A0A125YV56
Uncharacterized protein	NaN	NaN	NaN	NaN	NaN	NaN	NaN	NaN	-0.784916	0.724986	-0.933494	0.993424	2	2	2	28.6	28.6	28.6	12.489	A0A125YVX4	A0A125YVX4
Tubulin beta chain	-1.68016	-1.12842	-1.61229	-0.308238	0.516461	0.312054	0.381303	1.30934	0.125389	0.420824	0.37989	1.28384	11	11	2	28.1	28.1	5.6	50.073	A0A125YWG4	A0A125YWG4
Serine/threonine-protein phosphatase	NaN	NaN	NaN	NaN	-0.492673	0.919513	-1.34857	0.997872	-0.368607	NaN	-0.833237	1.12571	2	2	2	4.2	4.2	4.2	56.445	A0A125YWN7	A0A125YWN7
Ribosomal protein L15	0.278225	-0.166805	-0.0548428	1.24509	-1.42482	-1.04805	-1.08768	-1.02597	0.61038	0.663141	0.249938	1.7614	2	2	2	10.7	10.7	10.7	24.325	A0A125YX54	A0A125YX54
Ribosomal protein RPL34	-0.106646	-0.417281	-2.06764	0.598812	0.432719	-0.787909	-0.843505	0.989629	0.699717	-0.0838639	-0.188746	1.77471	2	2	2	14.9	14.9	14.9	15.383	A0A125YXF2	A0A125YXF2
Uncharacterized protein	NaN	NaN	NaN	NaN	0.299852	0.745317	-1.24795	0.942353	-0.929356	1.44611	-0.915463	-0.340862	2	2	2	8.8	8.8	8.8	29.144	A0A125YXJ2	A0A125YXJ2
Glycoprotein	NaN	NaN	NaN	NaN	0.374434	0.904857	-0.0572188	1.76333	-1.00004	-1.09982	-0.846912	-0.0386328	2	2	2	4.9	4.9	4.9	31.444	A0A125YXQ6	A0A125YXQ6
Ribosomal protein RPL31	-1.50838	-0.600729	-0.953625	0.537896	0.236065	-0.130883	0.922633	1.49702	NaN	NaN	NaN	NaN	2	2	2	13.3	13.3	13.3	14.355	A0A125YYY2	A0A125YYY2
Rhoptry protein 5 A	-1.33633	-0.919939	-1.1186	-0.0385408	0.598977	0.809714	0.987284	1.7784	0.209801	-0.823147	-0.858301	0.710689	12	2	2	26.2	2.9	2.9	60.953	B9Q3F2;S7UG16	B9Q3F2;S7UG16
Elongation factor 1-alpha	-1.0028	-0.229841	-1.96838	0.608682	0.215863	0.804193	-0.54724	1.34004	-0.150519	0.141595	-0.735965	1.52437	12	12	2	39.8	39.8	6.6	36.474	S7UIZ8;S7W358	S7UIZ8;S7W358
MSP (Major sperm protein) domain-containing protein	NaN	NaN	NaN	NaN	NaN	NaN	NaN	NaN	-0.242218	0.313034	-1.22722	1.1564	2	2	2	10	10	10	25.975	S7UKE9	S7UKE9
Rhoptry protein ROP15	-0.970529	NaN	-1.1994	0.202466	-0.0351961	-0.249491	-0.305548	0.661253	-0.243808	0.959272	-1.03853	2.21951	2	2	2	9.3	9.3	9.3	36.589	S7UKJ6	S7UKJ6
S15 sporozoite-expressed protein	NaN	NaN	NaN	NaN	-1.59158	-0.15302	0.33772	0.329773	-0.883993	NaN	0.472501	1.4886	2	2	2	5	5	5	45.118	S7UKW3	S7UKW3
Uncharacterized protein	-0.964579	-0.298077	-1.52369	-0.00540243	NaN	NaN	NaN	NaN	0.713993	0.266034	0.0581124	1.75361	4	2	2	12.6	5.7	5.7	35.62	S7ULI1	S7ULI1
Cytochrome p450 superfamily protein	-1.73987	-0.753505	-1.48165	-0.421053	0.634713	0.914991	0.105973	1.23634	0.268812	NaN	0.160764	1.07449	2	2	2	3.6	3.6	3.6	62.597	S7UM31	S7UM31
SAG-related sequence SRS52A	-1.82824	-0.0655354	-1.61127	-0.849055	-0.143721	0.715874	0.602164	1.10232	-0.172208	1.09146	0.170641	0.987562	2	2	2	9.1	9.1	9.1	34.236	S7UMK1	S7UMK1
Phenylalanyl-tRNA synthetase beta subunit	NaN	NaN	NaN	NaN	-1.26853	0.106009	-0.0119756	1.1745	NaN	NaN	NaN	NaN	2	2	2	4.1	4.1	4.1	74.556	S7USY3	S7USY3
Putative DnaJ family chaperone	-1.38099	-0.512965	-1.80275	-0.842198	0.140272	0.702457	-0.237138	1.01324	0.721999	1.12983	-0.138989	1.20723	2	2	2	4.5	4.5	4.5	47.448	S7UT35	S7UT35
Dense granule protein GRA4	NaN	NaN	NaN	NaN	NaN	NaN	NaN	NaN	-0.727069	NaN	1.14041	-0.413337	2	2	2	10.1	10.1	10.1	36.283	S7UT91	S7UT91
Uncharacterized protein	NaN	NaN	NaN	NaN	0.704914	NaN	0.95978	0.911361	-0.419813	-0.0856776	-1.87912	-0.19144	2	2	2	6.1	6.1	6.1	38.654	S7UVT9	S7UVT9
Ribosomal protein RPS19	-1.07491	-0.391789	-0.852829	-1.02013	1.14737	0.108108	1.51973	1.92296	-0.495792	-0.0494698	-0.340983	-0.472275	2	2	2	6.4	6.4	6.4	34.968	S7UVX4	S7UVX4
Putative chaperonin	0.0544492	0.339599	-1.05768	1.08297	-0.261529	0.39087	-1.1558	1.41467	0.17927	-0.471925	-1.78133	1.26644	2	2	2	14.2	14.2	14.2	13.862	S7UXE3	S7UXE3
60S ribosomal protein L13	NaN	NaN	NaN	NaN	NaN	NaN	NaN	NaN	0.249984	-0.243173	-1.20306	1.19625	2	2	2	6.2	6.2	6.2	39.682	S7UXX9	S7UXX9
Lectin family protein	-0.861623	-0.657114	-0.700862	-0.394183	0.962964	1.3405	0.83907	1.7629	-0.252506	0.0800371	-1.46425	-0.654927	2	2	2	3.9	3.9	3.9	70.318	S7UYG3	S7UYG3
Nucleoside-triphosphatase	-0.950097	0.379444	-1.8477	0.0645026	-0.112545	-1.24945	0.0989439	1.28843	0.702966	NaN	0.32477	1.30074	11	2	2	39.2	5.7	5.7	40.518	S7UZG2	S7UZG2
Nuclear factor NF7	NaN	NaN	NaN	NaN	0.245128	0.180085	-1.39943	0.974212	NaN	NaN	NaN	NaN	2	2	2	4	4	4	54.252	S7V0H2	S7V0H2
GTP-binding nuclear protein	NaN	NaN	NaN	NaN	-0.736656	-0.65748	-0.326693	1.06119	-0.312846	0.20377	-1.09167	1.86039	2	2	2	11.8	11.8	11.8	25.997	S7V0L0	S7V0L0
Acid phosphatase OS=Toxoplasma gondii	NaN	NaN	NaN	NaN	-0.0556863	-1.31085	1.08635	0.842858	-1.20674	NaN	0.923848	-0.279778	2	2	2	6.7	6.7	6.7	46.605	S7V1S3	S7V1S3
DNA topoisomerase domain-containing protein	NaN	NaN	NaN	NaN	-0.77922	-1.40758	0.207318	0.163795	0.302676	0.63362	-0.875974	1.75537	2	2	2	6.7	6.7	6.7	28.008	S7V4C1	S7V4C1
HTH La-type RNA-binding domain-containing protein	NaN	NaN	NaN	NaN	-1.09712	0.44902	-1.61989	-0.256049	0.135618	1.10643	-0.00737084	1.28936	2	2	2	3.3	3.3	3.3	60.195	S7V5D6	S7V5D6
Transketolase	NaN	NaN	NaN	NaN	-1.07116	0.467831	-1.01906	0.0259416	0.202221	0.443523	-0.921981	1.87268	2	2	2	3	3	3	76.92	S7VTA7	S7VTA7
Putative long-chain fatty acid CoA ligase	NaN	NaN	NaN	NaN	0.392117	0.56512	-1.49566	0.53842	NaN	NaN	NaN	NaN	2	2	2	3.3	3.3	3.3	83.507	S7VU20	S7VU20
Pyridine nucleotide-disulfide oxidoreductase domain-containing protein	NaN	NaN	NaN	NaN	-0.877768	-1.05173	-0.675146	1.36707	0.0373073	NaN	-0.133692	1.33395	2	2	2	3.5	3.5	3.5	71.248	S7VY56	S7VY56
Poly(ADP-ribose) glycohydrolase	NaN	NaN	NaN	NaN	-1.20271	NaN	0.406694	1.83134	-0.756845	0.345057	-0.0397413	-0.583794	2	2	2	4.3	4.3	4.3	61.836	S7W2K3	S7W2K3
Uncharacterized protein (Fragment)	NaN	NaN	NaN	NaN	0.24816	1.09455	-0.467853	0.993413	-0.854686	0.113228	-1.81968	0.692872	2	2	2	15.9	15.9	15.9	55.112	S7W531	S7W531
Putative small GTP binding protein rab1a	-1.21408	-1.22451	-0.73979	0.83223	0.079211	0.894099	-0.697951	1.2973	0.298159	0.493459	-1.32784	1.30971	3	3	2	14.4	14.4	9.4	22.88	S7W5S1;S7W1J2	S7W5S1
Lysine decarboxylase family protein	NaN	NaN	NaN	NaN	-0.466099	-1.06991	-0.57257	1.79088	-1.04847	0.0332048	0.427521	0.905436	2	2	2	4.8	4.8	4.8	43.956	S7W5X6	S7W5X6
Putative peptidase M16 family potein	NaN	NaN	NaN	NaN	1.22429	NaN	0.0723905	0.924044	-0.787857	0.0952224	-1.72444	0.19635	2	2	2	3.5	3.5	3.5	56.915	S7W617	S7W617
Uncharacterized protein	0.119825	1.95314	-1.36027	0.498216	-0.326721	-0.771304	-0.483236	0.370345	NaN	NaN	NaN	NaN	2	2	2	5.1	5.1	5.1	101.48	S7W723	S7W723
Proteasome 26S regulatory subunit	NaN	NaN	NaN	NaN	-0.446425	0.270441	-0.321424	1.07297	-1.67554	0.863387	-0.854364	1.09096	2	2	2	2.3	2.3	2.3	117.68	S7W860	S7W860
Rhoptry neck protein RON5	NaN	NaN	NaN	NaN	-0.781475	0.921354	-1.24041	0.802414	-0.788993	1.11798	-0.877135	0.846264	2	2	2	1.5	1.5	1.5	186.97	S7W8Q7	S7W8Q7
N domain-containing protein	NaN	NaN	NaN	NaN	-1.57885	-0.421872	-0.335439	-0.386778	-0.563553	1.29046	1.21269	0.783341	2	2	2	12.9	12.9	12.9	30.185	S7WAV9	S7WAV9
Alveolin domain containing intermediate filament IMC10	NaN	NaN	NaN	NaN	-0.275268	0.161605	0.761852	0.881899	-1.56451	-1.14661	-0.144372	1.3254	2	2	2	5.9	5.9	5.9	61.174	S7WBA5	S7WBA5
Uncharacterized protein	-0.999145	NaN	-1.53348	-0.289198	NaN	NaN	NaN	NaN	0.223169	0.523781	0.825532	1.24934	2	2	2	6	6	6	42.137	S7WDJ3	S7WDJ3
Putative 26S proteasome regulatory subunit 7	1.44247	NaN	-0.0633092	1.90476	-0.997549	NaN	0.478657	-0.290527	-0.68002	-0.942202	-0.0620413	-0.790247	2	2	2	5	5	5	52.394	S7WFK2;A0A125YUA9;A0A125YT32	S7WFK2;A0A125YUA9;A0A125YT32
Alveolin domain containing intermediate filament IMC12	NaN	NaN	NaN	NaN	0.282711	NaN	-0.512255	2.07813	-0.770127	-0.174291	-0.0604113	-0.843756	2	2	2	7.6	7.6	7.6	29.794	S7WGS9	S7WGS9
Ribosomal protein RPL21	-0.860313	-0.0955154	-1.95335	0.0316323	0.0998149	0.596255	-1.24685	1.36396	0.905442	0.586859	-0.528152	1.10022	2	2	2	14	14	14	17.894	S7WHD1	S7WHD1
Apical membrane antigen AMA1	NaN	NaN	NaN	NaN	-0.237518	-0.292652	-0.900548	1.43072	NaN	NaN	NaN	NaN	2	2	2	4.2	4.2	4.2	63.02	S7WI53	S7WI53
Glutamine amidotransferase	NaN	NaN	NaN	NaN	-0.134411	0.329073	-1.29205	1.09739	NaN	NaN	NaN	NaN	2	2	2	4	4	4	62.254	S7WIM0	S7WIM0
