# Supplementary material for: BONCAT-iTRAQ Labelling Reveals Molecular Markers of Adaptive Responses in Toxoplasma gondii to Pyrimethamine Treatment
Source: Pathogens. 2024 Oct 8;13(10):879. doi: 10.3390/pathogens13100879 (PMC11510713; doi:10.3390/pathogens13100879)
Supplement: Supplementary file 1 [file pathogens-13-00879-s001.zip › Table S2.xlsx]

## Sheet: Sheet1
Table S2. Protein-protein interaction network parameters of downregulated newly synthesised proteins upon pyrimethamine treatment (5 µM) in Toxoplasma gondii.
Protein name	@id	AverageShortestPathLength	BetweennessCentrality	ClosenessCentrality	ClusteringCoefficient	display name	Eccentricity	name	NeighborhoodConnectivity	NumberOfUndirectedEdges	Radiality	shared name	stringdb::canonical name	stringdb::database identifier		stringdb::sequence	stringdb::species	TopologicalCoefficient
ribosomal-ubiquitin protein RPL40	stringdb:5811.TGME49_089750	1.10526	0.383433	0.904762	0.522059	RPL40	2	5811.TGME49_089750	9.64706	17	0.993808	5811.TGME49_089750	A0A0F7V0H5	5811.TGME49_089750		MQIFVKTLTGKTITLDVEPSDTIENVKAKIQDKEGIPPDQQRLIFAGKQLEDGRTLSDYNIQKESTLHLVLRLRGGIIEPSLALLAQKYNCEKKVCRKCYARLPPRATNCRKKKCGHSNQLRPKKKPKN	Toxoplasma gondii	0.53268
ribosomal protein RPS5	stringdb:5811.TGME49_042330	1.31579	0.0857447	0.76	0.833333	RPS5	2	5811.TGME49_042330	12	13	0.981424	5811.TGME49_042330	A0A0F7UVJ7	5811.TGME49_042330		MATEAKLFGRWSYDDVNVSDLSLVDYIAVKDKACVFVPHTAGRYQKKRFRKAMCPIVERLVNSMMMHGRNNGKKTLSVRIVRHAFEIIHLMTDKNPIQVFVNAVENGGPREDSTRIGSAGVVRRQAVDVSPLRRVNQAIYLICTGARLAAFRNIKTIAECLADEIMNCAKESSNAYAIKKKDEIERVAKANR	Toxoplasma gondii	0.662393
ribosomal protein RPL27A	stringdb:5811.TGME49_110490	1.26316	0.0369978	0.791667	0.78022	RPL27A	2	5811.TGME49_110490	11.5714	14	0.98452	5811.TGME49_110490	A0A0F7VBD2	5811.TGME49_110490		MTTRLRKTRKRRGHVSAGYGRVGKHRKHPGGRGKAGGMHHMRINYDKYHPGYFGKVGMRHYHLLKNQYTCPTVNVDKLWSLVSPATLEKAEQSKDKAAVIDVTKSGYFKVLGKGDLPKIPVIVKARFFSKIAEKKIKAAGGACVLTG	Toxoplasma gondii	0.609023
ribosomal protein RPL27	stringdb:5811.TGME49_062690	1.26316	0.0369978	0.791667	0.78022	TGME49_062690	2	5811.TGME49_062690	11.5714	14	0.98452	5811.TGME49_062690	A0A125YU34	5811.TGME49_062690		MVKLLKSGRVVVVLNGRHAGKKGVVVNTWEGSKERQFAFCLVAGIEKAPLKVHKKMPAKKIEKRMRVKPFLKYINVNHLMPTRYTVSSDMDVKTMVPEDAMRTVDDRKAAKKGLKKIFYEKFTNPVNEKVGKVSKDLLFLRKKLRF	Toxoplasma gondii	0.609023
putative proliferation-associated protein 2G4	stringdb:5811.TGME49_079390	1.31579	0.0325675	0.76	0.782051	TGME49_079390	2	5811.TGME49_079390	11.6923	13	0.981424	5811.TGME49_079390	A0A0F7V2X7	5811.TGME49_079390		MLKPVDAQLCISEKEFSCSPLHRKFSRQPTRASAVDSLGKYSLQNSHSFPILSDIATMADATGSEVETEVVQDLSNPDVVTKYRTAADIVNGALKKVICGCVPGADVYALCKTGDTYIVEACSKVYNKKENGKKMEKGIAFPTCISINEICGHFSPVEENAETDRVLAEGDVVKVDLGCHIDGYIAVVAYTVVCDASLPGIFGGTSGAQEQGRITGRKADVIKACWTAAEACMRLVKAGHKSTDLTKTIELAAKQYGCTPLQGVLSHQLKRYVIEGSKCFADATPGPGEDEPEEFEFEPNEVYGVDIVISSGEGKAKDAAVKPTVYKRAVDRTYILKSQLGRHFMSEVQNKYPTLPFSLRGFSDDRACKVGVAEAMRHELLHPYPVMTEKPGEYVAQFK…	Toxoplasma gondii	0.615385
ribosomal protein RPL9	stringdb:5811.TGME49_084560	1.31579	0.0197324	0.76	0.871795	RPL9	2	5811.TGME49_084560	12.2308	13	0.981424	5811.TGME49_084560	A0A0F7UVF2	5811.TGME49_084560		MKSVYACETITIPAGVTVDVKSRVVTVKGKYGEITRAFRHLPVDIQKTKSGNRLKVEMWYGTCTDLSCIRTLCSHIKNMFTGVMKKFQYKMRFVYAHFPINVNISGNGTVVEIRNFLGEKRVRIVKMLPGVKCEKATNVKDEIALTGTDVELVSRSAALIHQSTLVRRKDIRKFLDGIYVSETSTVEQDA	Toxoplasma gondii	0.643725
putative T complex chaperonin	stringdb:5811.TGME49_087500	1.94737	0.0142022	0.513514	0.6	TGME49_087500	3	5811.TGME49_087500	11.2	5	0.944272	5811.TGME49_087500	A0A0F7UXH5	5811.TGME49_087500		MFANRYGLSGLLKEGHRSFTGIDEVTAKNIDACKALTDLTRTSLGPNSLSKLVVTSLGKRIVTAHTSLIVKELEVQHPAAKMLAMAAEMQQQEFGGAVNLLLVFAGQLLAQAEYLLKQGLHPNDVARGYEMAVAKLPAFLEESVCYTLKSLNDEQALAEVLESTVATKPLCTEGRLHKLVAQAAAMVMPPNNPKDFDVENIRVAKLTGGRLSQSVVLKGMVVTRPPSGSVESKQNCKVMVLGCGLECSTTEAKGTVLVHNAEELKNFTKGEERQMEEIIKGIKDAGVEVIIVHGGAISDVAQHFCNKYDILTLKIQSKFETRRLCRALGATAVVRLGVPTPEELGSCLSITVSEISSKKVTNILTKDSRVCTVVLRGSTPSVLDEAERAIDDAANLVKA…	Toxoplasma gondii	0.785714
putative chaperonin	stringdb:5811.TGME49_063530	2.15789	0.00116959	0.463415	0	TGME49_063530	3	5811.TGME49_063530	9	2	0.931889	5811.TGME49_063530	A0A0F7V1T6	5811.TGME49_063530		MSLDDNDAIETVPYRLTFTCPKMAANAASKFIPLLDRVLVQKIAVPTKTKSGLFLPDSAQKNISAHMAKVLAVGKGRPNMKTGEFIPPCVQVGQTVVVPEYGGMKVVIDEQEMQVFRSDDLIAIVQE	Toxoplasma gondii	0.666667
ribosomal protein RPS15	stringdb:5811.TGME49_013350	1.36842	0.000532	0.730769	0.984848	TGME49_013350	2	5811.TGME49_013350	12.9167	12	0.978328	5811.TGME49_013350	A0A0F7US10	5811.TGME49_013350		MADAGDAAANQPKRRTFRTFSYRGVELDKLLDMKMEDLLELFRARQRRKFQRGIKRKATTLMKKLRISKKNCAFGEKPEPVNTHLRDLVVVPEMIGSVVGVYNGKQFINVEIKPEMVGYYLGEFSISYKPVRHGKPGIGATHSSRFIPLK	Toxoplasma gondii	0.679825
ribosomal protein RPL35A	stringdb:5811.TGME49_049250	1.36842	0.000532	0.730769	0.984848	RPL35A	2	5811.TGME49_049250	12.9167	12	0.978328	5811.TGME49_049250	A0A0F7VD60	5811.TGME49_049250		MKKSGTKQPVRLYVRGIVLGYKRSKVNQYPSCSLLQLEGVNDRKDTQFYLGKRVAYVYKAKTEKQGSKYRVIWGRIRRPHGNGGIVRAKFRSNLPPSSIAGRVRVFLYPSNI	Toxoplasma gondii	0.679825
ribosomal protein RPL21	stringdb:5811.TGME49_045680	1.36842	0.000532	0.730769	0.984848	RPL21	2	5811.TGME49_045680	12.9167	12	0.978328	5811.TGME49_045680	A0A0F7V771	5811.TGME49_045680		MPTSFGKRARTRQKFSKGFRRHGMPAVSRLLVIHKKGDYVDIVCDPSVQKGMPYSYYHGRTGIVFNVTQRAVGVEVNKVVGNRVIKKRIHVRLEHVRKSRCNELFLRRVKENDAAHHEAHLKGESIKTKRQIPGPKPGCFVSGTMEVLEPAPFVESY	Toxoplasma gondii	0.679825
ribosomal protein RPS24	stringdb:5811.TGME49_015460	1.36842	0.000532	0.730769	0.984848	RPS24	2	5811.TGME49_015460	12.9167	12	0.978328	5811.TGME49_015460	A0A125YKH1	5811.TGME49_015460		MADSGAFSLRFRKLKTNPLLQRKQFGVDILHPSRGSVSKKELVEKIAKQFRVSDSQSIVVFGLKTAFGGGRSSGFAMIYDNPNAAKKFENRFRLVRLGYVEAKPTKGRRAYKELKNRRKKVRGKEKAKCSGAAKK	Toxoplasma gondii
ribosomal protein RPL19	stringdb:5811.TGME49_089530	1.36842	0.000532	0.730769	0.984848	RPL19	2	5811.TGME49_089530	12.9167	12	0.978328	5811.TGME49_089530	A0A0F7V429	5811.TGME49_089530		MSLQLQKRLAASILKCGRRRVWMDPNEASDISMANSRFSIRKLVKDNLIIRKAVAVHSRYRVRLYHEAKRAGRHMGKGKRKGTREARLPAKVLWMRRQRVLRRLLKKYRDSKKIDKHMYHSMYMRCKGNQFKNKRVLIEAIHNEKNLKLKEKALQEQLEARKSKAAAQKEKRRMKELKKEADSPASA	Toxoplasma gondii	0.679825
ribosomal protein RPL34	stringdb:5811.TGME49_027600	1.36842	0.000532	0.730769	0.984848	RPL34	2	5811.TGME49_027600	12.9167	12	0.978328	5811.TGME49_027600	A0A0F7V6M5	5811.TGME49_027600		MAPRLVYRRHNHYATGSNRVRRVRTPGAKVVFHNVGKQPSRPKCGNCHRALPGIPAVAPHRLRLLKKRERTVHRAYGGSRCHACVRERIVRAFLVEEQKCVKQVLQVKEKQKKDEMKAESKKSKQKKSSKTAKA	Toxoplasma gondii	0.679825
microneme protein MIC5	stringdb:5811.TGME49_077080	0	0	0	0	MIC5	0	5811.TGME49_077080	0	0	Infinity	5811.TGME49_077080	A0A125YHB4	5811.TGME49_077080		MIWGCFLRHVFGLSVLVWVLDVVSVSRETVKPKAQFHLHRVCKREPVFLYSRVTMLRPTVRSSLLSLGLTVILYLALTGSADALASHLRSRHMEAGRRTMDTQNDVESAGRQSEPMEAADRQAEHPGAPTQSEMKEFQEEIKEGVEETKHEGDPEMTRLMVTEKQESKNFSKMAKSQSFSTRIEELGGSISFLTETGVTMIELPKTVSEHDMDQLLHDILAAGGVVGLDSEVKLA	Toxoplasma gondii
rhoptry protein ROP13	stringdb:5811.TGME49_112270	0	0	0	0	ROP13	0	5811.TGME49_112270	0	0	Infinity	5811.TGME49_112270	A0A0F7V8G6	5811.TGME49_112270		MKRTELCIAALVAVGAFAFTSPNAVAKSFERSLGHLDASSFLSSPLNSDVELGRSTFPAQSLSFTEGTNETNPPTSRPPGWKYEGSDLQRRVAARREEHKKRQEEWEQRKASRRSALTPSAPDPDGDGDPATSFPSQRRLLDRCLQQFREQLVDLENLCKGSPEPDDCRSTVQEILGKQSFGALHTTVISFSIFVNRDPRRLSFPVLDATDLRLTVKLKHLLDRIPGCAALSLPVYIGLVSSDVFKSEEFTRKVNRCSEDFGRSAREEPSRAGRAAAAVIRFMGLTPERQTFYQPFMFVTTQAAMLLSMVLKHPFLSILVNMACVAGSLCRKGIREVLLRALREADFLTEDVPLDSAPQELVDHLKVYLKLLFLRKYRRLRRQAANVAAQVVYANSLRLL	Toxoplasma gondii	0
histone H3	stringdb:5811.TGME49_025410	1.94737	0	0.513514	1	TGME49_025410	3	5811.TGME49_025410	7.66667	3	0.944272	5811.TGME49_025410	A0A0F7V5Q5	5811.TGME49_025410		MARIKTTPARRAGPGSRPKLTTGSGGAVGAAPKSRVGAAFPPPSHGRKPVHRRSSAPSSPSDDDSPESSYSSRSPSPSRVASSSGSHSSSSRRGSHASGRPPARSGRDRGLQPRRRAPPGARVLREIKRLRESTDLLIPRMPFLRLVHEVAQDCTPPYASPYRFTADALMALQCASEAYLTGLMEDSYLCAMHAKRVTLMPKDLHLAQRLRHAFPC	Toxoplasma gondii	0.45098
EF-1 guanine nucleotide exchange domain-containing protein	stringdb:5811.TGME49_019140	1.42105	0	0.703704	1	TGME49_019140	2	5811.TGME49_019140	13	11	0.975232	5811.TGME49_019140	A0A0F7VBW4	5811.TGME49_019140		MVTAFATSDELATPCTYYTLTWGDAAAAPKKAAVDDDDFDLFGEESAEDKEAVKKLAESKKKEAEKKKKVVINKSMLVIEVKPADADTDLDDVCKKVKSIQMEGVTWGEGMKKVPVAFGLFKLQVQCVILDDVVNTNALVDEIEEIGMTEEEKQKRRQKEEADDEDDDEEDFGGLVQSAEIVSFNKL	Toxoplasma gondii	0.684211
hypothetical protein	stringdb:5811.TGME49_000010	0	0	0	0	TGME49_000010	0	5811.TGME49_000010	0	0	Infinity	5811.TGME49_000010		5811.TGME49_000010		MHSRNCVGGSFYDGAVCCSPPSRAFGNMHNLVLVLLAFLSSWEDNETRRGDVVEQQNPFRLAIHGKTERDRDGNCTQHGVRSNDFRFVDEGDMSAEVGRGLALQKHVRVPLQASIARRLSDRESEKRSQGSDNGNGTTPPLPPRRTPSPRPSGASGVVQQGAAGVGTPTMLGTGGQHLSDQGATGSVAPSVQSSSSSAVSVEGALPLIQFFGSRSSSPEVPLCHACHTVEAAVGVLQSIRHRRRAGAREAAERIAALESQHALLVSSSTQGEHSQGARPSDILVSHRALQRARREATRQEETLRGEEASLEAFIRVASEKREREGQRSLEVLRQRVENQTAELAVLRVEAALERQREMVELERRRGDLLALALVAEDDEEYLRLSAEEEAVQRQIEQLA…	Toxoplasma gondii	0
cyclophilin precursor	stringdb:5811.TGME49_005700	2.05263	0	0.487179	0	TGME49_005700	3	5811.TGME49_005700	17	1	0.93808	5811.TGME49_005700	A0A0F7UTZ4	5811.TGME49_005700		MSTRTTPTGRSETLPTQKSQHLCERANERQSVEGAIFGWSCAREVGTVCASAEAACAAFVCHKGHEATTFEHPTHRSSPDQEMSRPVRTLLPHGLSPHGCLTHTTRVGTPATCASLFCPKHPRLWKSVYFLSIWFLCAVFVPITVGAVRYTKHPTRLRPGSLPCVAFCLYSSRLSTMPNPRVFFDISIDKKPAGRIEFELFADVVPKTAENFRALCTGEKGTGRSGKPLYYKGCPFHRIIPQFMCQGGDFTRMNGTGGESIYGEKFADENFSYKHSEPFLLSMANAGPNTNGSQFFITTVPCPWLDGKHVVFGKVVAGQEVVKMMEAEGRSNGQPKCAVEISSCGQLS	Toxoplasma gondii	0
rhoptry kinase family protein ROP26 (incomplete catalytic triad)	stringdb:5811.TGME49_011260	0	0	0	0	ROP26	0	5811.TGME49_011260	0	0	Infinity	5811.TGME49_011260	V5B190	5811.TGME49_011260		MSSDIFAGERSRVYAESMTGLGSPLCPTKRHRQLASCRYQKWLLWVFVLLCLAGVVSVAFGLRHRQPRPSDLPLARKSSRSSSVTQSAAESSGSGDEKGASRVGALAMLLSISAGTGDTLSSRSQLYRELQNQAMNPAAASQRPNFAAGLGVILTKGRQYRVRLPSEEDLNLLRTMLTARGRLIPPSGQPSLSMRLRPIGIGGTEKHVSFLGVAGVHEGFILLKMRDKQDGGNVPDHIYWQPLFYTNPHSEKESVDPQFLKHGLVQRVQKQISLIPPGYEGRSEHLCSHYGVMFPGGTYVLAADNAPLQFDVESDQSGSRAVLNLFIQFSPAEIPLSVLSYKNLSPTLAAFLVKQMILNTAMLHSMGVVHNGISSAAFFLSGSELTGTTPPARLLYLVN…	Toxoplasma gondii	0
cell division protein CDC48CY	stringdb:5811.TGME49_073090	1.84211	0	0.542857	1	CDC48CY	3	5811.TGME49_073090	14.5	4	0.950464	5811.TGME49_073090	B6KDJ8	5811.TGME49_073090		MAGGIRRPQSVPAEKKEESQKKRSPNRLIVEEAINDDNSVVALNPAKMEELQIFRGDTVLLKGKMRHDTVCVVLADQDLDEGKIRLNKVVRKNLRVKLGDMVHVSACPDCPYGKRIHVLPLDDTIEGITGNLFDIYLKPYFMEAYRPVRKGDLFLVRGGFRPVEFKESLKIVVGVDPGEFCIVAPDTVIHCEGDPVKREEEERLDEVGYDDIGGCRKQMAQIREMIELPLRHPTLFKTLGVKPPRGVLLYGPPGSGKTLIAKAVANETGAFFFLINGPEVMSKMAGEAESNLRRAFEEAEKNAPAIIFIDEIDSIAPKREKTNGEVERRVVSQLLTLMDGLKGRGQVVVIGATNRQNSIDPALRRFGRFDREIDIGVPDDNGRLEILRIHTRNMKLAND…	Toxoplasma gondii	0.805556
putative small GTP binding protein rab1a	stringdb:5811.TGME49_014770	0	0	0	0	TGME49_014770	0	5811.TGME49_014770	0	0	Infinity	5811.TGME49_014770	V4ZB03	5811.TGME49_014770		MKPEYDYLFKLLLIGDSGVGKSCLLLRFADDTYTESYISTIGVDFKIRTIDLDGKTVKLQIWDTAGQERFRTITSSYYRGAHGIIIVYDVTDRESFNNVKNWMMEIDKYAMEGVSKLLVGNKCDLTSKRTVTYEEGKEFADSCNMRFIETSAKNAHNVEQAFHIMASEIKARVQVNQQQSRPNANVRLGPSQPVRSVSSGCC	Toxoplasma gondii
14-3-3 protein	stringdb:5811.TGME49_063090	0	0	0	0	TGME49_063090	0	5811.TGME49_063090	0	0	Infinity	5811.TGME49_063090	A0A0F7UVB5	5811.TGME49_063090		MVSTDIAFSSAKKSTRRPLLVFHRPARDFFVFLRFPSFFSGHFPSFPLLLSCVPVSTMAEEIKNLRDEYVYKAKLAEQAERYDEMAEAMKNLVENCLDEQQPKDELSVEERNLLSVAYKNAVGARRASWRIISSVEQKELSKQHMQNKALAAEYRQKVEEELNKICHDILQLLTDKLIPKTSDSESKVFYYKMKGDYYRYISEFSGEEGKKQAADQAQESYQKATETAEAELPSTHPIRLGLALNYSVFFYEILNLPQQACEMAKRAFDDAITEFDNVSEDSYKDSTLIMQLLRDNLTLWTSDLQADQQQQEGGEKPAEQADQ	Toxoplasma gondii
histone H2Bb	stringdb:5811.TGME49_051870	1.94737	0	0.513514	1	TGME49_051870	3	5811.TGME49_051870	7.66667	3	0.944272	5811.TGME49_051870	A0A0F7V828	5811.TGME49_051870		MVAKKSAKVAKSKDSGKKGKGKKRAESYSSYIFKVLKQVHPETGISKKSMMIMTSFIADTFDKIATEAGKLCKYNKKDTLSSREIQTAVRLVLPGELAKHAVSEGTKAVTKYTGK	Toxoplasma gondii	0.45098
putative peroxiredoxin 6	stringdb:5811.TGME49_109210	0	0	0	0	TGME49_109210	0	5811.TGME49_109210	0	0	Infinity	5811.TGME49_109210	A0A125YWN4	5811.TGME49_109210		MLVLGSTFPDVHADASGVPGDKIKLYDFLGDSWGLLMSHPHDFTPVCTTELAQAARMAPEFAKRNCKLIGFSCDDVSSHKGWAKDVMSVAKLSGDLPFPIIADPERKLATDLGIMDPEEKDKAGIPVTCRAAIYIGPDRRVKGLILYPATVGRNFKEVLRALDALQLAEKYPVATPEGWFPGDKVMVQPTLTDEEAKAKLPKGFEKKECPSGKNYLRYAPDPSA	Toxoplasma gondii	0
rhoptry protein ROP1	stringdb:5811.TGME49_109590	0	0	0	0	ROP1	0	5811.TGME49_109590	0	0	Infinity	5811.TGME49_109590	A0A0F7V432	5811.TGME49_109590		MACRQLLCSVQNLLFYFLPDIYCTDFDTMEQRLPIILLVLSVFFSSTPSAALSSHNGVPAYPSYAQASLSSNGEPRHRGIRGSFLMPVKPHANADDFASDDNYETLPSFVEAPVRDPRQVPGRGEAALGTEETPGQQPPVALGSAEGEGTSTNESASENSEDDTFHDALQELPEDGLEVPPPNAQELPPPNSQELPPPNSQELPPPNSQELPPPNAQELLPPTEQDLPPPTEQELPPPVGEGQGLQVPGEHGPQGPPDDDQQLLLEPTEEQQEGPQEPLPPPPPPTQGEQPEGQQPQGPVRQNFFRRALGAARSRFGGARRHVSGVFRRVRGGLNRIVGGVRSGFRRAREGVVGGVRRLTSAASQGLRRAGEGLRRGFTRVRGALRGRGRAADGASSVR…	Toxoplasma gondii	0
histone H4	stringdb:5811.TGME49_039260	1.94737	0	0.513514	1	TGME49_039260	3	5811.TGME49_039260	7.66667	3	0.944272	5811.TGME49_039260	A0A0F7UTB5	5811.TGME49_039260		MSGRGKGGKGLGKGGAKRHRKVLRDNIQGITKPAIRRLARRGGVKRISGLIYEEIRGVLKVFLENIIKDSVTYTEHARRKTVTAMDIVYSLKRQGRTLYGFGG	Toxoplasma gondii	0.45098
